# Supplementary material for: EGFR-ERK induced activation of GRHL1 promotes cell cycle progression by up-regulating cell cycle related genes in lung cancer
Source: Cell Death Dis. 2021 Apr 30;12(5):430. doi: 10.1038/s41419-021-03721-9 (PMC8087693; doi:10.1038/s41419-021-03721-9)
Supplement: Supplementary file 2 — Supplementary Table 1 [file 41419_2021_3721_MOESM2_ESM.xlsx]

## Sheet: Supplementary table 1
Operation time	Survival state	Follow-up time	Survival(Month)	explain	Tissue code	Tumor surgical organ		Gender	Age		Distant metastasis	Is it a primary organ	Is it a metastatic tumor	Tumor type	Pathologic grade	Tumor size	Lymph node invasion	Total number of lymph nodes	Positive number	T	N	M	AJCC stage (Version7)
2004-07-29	Survival	2014-08-20	121		E05A0013	Lung		Female	84		None	Yes	Not	adenocarcinoma	Ⅱ	2×2×1.5cm		5	0	T1a	N0	M0	1A
2004-09-27	Survival	2012-07-01		Lost to follow-up	E05A0031	Lung		Male	47		None	Yes	Not	adenocarcinoma， bronchioloalveolar carcinoma	Ⅱ	3.5*3.5*3.5		10	10	T2a	N1	M0	2A
2004-09-30	Death	2011-03-13	78		E05A0032	Lung		Female	72		None	Yes	Not	bronchioloalveolar carcinoma	Ⅱ	3×2×1.5cm		3	0	T1b	N0	M0	1A
2004-10-11	Death	2007.12.08	38		E05A0036	Lung		Female	59		None	Yes	Not	adenocarcinoma	Ⅱ	4×3.8×3cm		15	14	T3	N1	M0	3A
2004-11-26	Death	2008-12-10	49		E05A0046	Lung		Female	66		None	Yes	Not	adenocarcinoma， bronchioloalveolar carcinoma	Ⅱ	4×3×3cm		12	9	T2a	Nx	M0	2-3
2004-12-30	Survival	2012-08-01		Lost to follow-up	E05A0059	Lung		Male	60		None	Yes	Not	adenocarcinoma	Ⅲ	6*4*3		3	0	T2b	N0	M0	2A
2004-12-30	Survival	2014-08-20	116		E05A0060	Lung		Male	49		None	Yes	Not	adenocarcinoma	Ⅱ	3×3×2cm		1	0	T1b	N0	M0	1A
2005-01-10	Survival	2012-07-01		Lost to follow-up	E05A0064	Lung		Male	66		None	Yes	Not	adenocarcinoma， bronchioloalveolar carcinoma	Ⅰ-Ⅱ	8*4.5*5		10	0	T3	N0	M0	2B
2005-03-08	Survival	2014-08-20	113		E05A0081	Lung		Female	53		None	Yes	Not	bronchioloalveolar carcinoma	Ⅱ	3×3×2cm		5	0	T1b	N0	M0	1A
2005-04-26	Survival	2012-07-01		Lost to follow-up	E05A0100	Lung		Male	36		None	Yes	Not	mucoepidermoid carcinoma		4*4*4		3	0	T2a	N0	M0	1B
2005-05-17	Death	2008-02-06	33		E05A0104	Lung		Male	74		None	Yes	Not	adenocarcinoma，partial alveolar cell carcinoma	Ⅱ	diameter4cm		9	1	T2a	Nx	M0	‘2-3
2005-06-30	Death	2007-03-22	21		E05A0123	Lung		Male	74		None	Yes	Not	adenocarcinoma， bronchioloalveolar carcinoma	Ⅱ	3.5×2×2cm		2	0	T2a	N0	M0	1B
2005-09-07	Survival	2012-08-01		Lost to follow-up	E05A0131	Lung		Female	20		None	Yes	Not	mucoepidermoid carcinoma		3*2*2		8	0	T1b	N0	M0	1A
2005-11-07	Death	2009-02-23	39		E05A0142	Lung		Male	58		None	Yes	Not	adenocarcinoma	Ⅱ-Ⅲ	4×3×2cm		11	0	T2a	N0	M0	1B
2005-11-14	Death	2008-09-28	34		E05A0146	Lung		Male	30		None	Yes	Not	mucoepidermoid carcinoma	Ⅱ-Ⅲ	3×3×2cm		10	0	T1b	N0	M0	1A
2005-11-23	Death	2009.02.13	39		E05A0149	Lung		Male	67		None	Yes	Not	adenocarcinoma，partial adenosquamous carcinoma	Ⅲ	6×6×5cm		20	14	T2b	Nx	M0	‘2-3
2005-12-20	Survival	2012-08-01		Lost to follow-up	E05A0172	Lung		Male	57		None	Yes	Not	adenocarcinoma	Ⅱ-Ⅲ	4.5*3.5*3.5		12	0	T2a	N0	M0	1B
2006-02-27	Death	2007.05.12	15		E05A0182	Lung		Female	64		None	Yes	Not	adenocarcinoma	Ⅱ	4×3×2cm		8	0	T2a	N0	M0	1B
2006-06-02	Survival	2012-07-01		Lost to follow-up	E05A0721	Lung		Male	50		None	Yes	Not	adenocarcinoma， bronchioloalveolar carcinoma	Ⅲ	4*3*3		3	0	T2a	N0	M0	1B
2006-08-08	Survival	2012-08-01		Lost to follow-up	E05A0222	Lung		Male	57		None	Yes	Not	adenocarcinoma	Ⅱ	diameter3		11	0	T1b	N0	M0	1A
2006-08-14	Survival	2012-07-01		Lost to follow-up	E05A0226	Lung		Female	55		None	Yes	Not	bronchioloalveolar carcinoma	Ⅰ	3*2.5*2.5		15	0	T1b	N0	M0	1A
2006-08-28	Death	2010-12-09	52		E05A0230	Lung		Female	52		None	Yes	Not	adenocarcinoma	Ⅱ-Ⅲ	4×3.5×3cm		2	2	T2a	Nx	M0	‘2-3
2006-08-31	Death	2011-10-03	62		E05A0201	Lung		Male	60		None	Yes	Not	adenocarcinoma	Ⅱ	4×3.5×3.5cm		10	0	T2a	N0	M0	1B
2006.11	Death	2009.0.825	33		E05A0208	Lung		Male	47		None	Yes	Not	adenocarcinoma	Ⅲ	7.5×6×4cm	Yes	7	1	T3	N1	M0	3A
2006-11-13	Death	2008.01.04	14		E05A0209	Lung		Male	65		None	Yes	Not	adenocarcinoma	Ⅲ	6×8.5×4cm	Hilar lymph nodes3/4，Paratracheal lymph nodes5/5，Odd venous lymph node7/9	18	15	T3	N2	M0	3A
2006-11-13	Death	2010.12.24	49		E05A0210	Lung		Female	58		Upper mediastinum	Yes	Not	adenocarcinoma	Ⅱ-Ⅲ	4.5×4×3.5cm		12	0	T2a	N0	M1b	‘2-3
2006.11	Death	2007.12.18	13		E05A0211	Lung		Female	67		None	Yes	Not	adenocarcinoma	Ⅱ	3×3.5×2.5cm	Yes	5	1	T2a	N1	M0	2A
2006.12	Survival	2014-08-20	92		E05A0252	Lung		Female	50		None	Yes	Not	adenocarcinoma	Ⅱ	3×3×2.5cm		4	0	T1b	N0	M0	1A
2006-12-21	Death	2011-09-07	57		E05A0253	Lung		Female	60		None	Yes	Not	adenocarcinoma	Ⅱ-Ⅲ	4×3.5×3.5cm	Bronchial lymph node, aortic window lymph node	7	2	T3	N1	M0	3A
2007.1	Survival	2014-08-20	91		E05A0255	Lung		Female	68		None	Yes	Not	adenocarcinoma	Ⅱ	3×2×1.2cm		8	0	T1b	N0	M0	1A
2007-01-12	Survival	2014-08-20	91		E05A0270	Lung		Male	55		None	Yes	Not	adenocarcinoma	Ⅱ-Ⅲ	4×3×3cm		8	0	T2a	N0	M0	1B
2007-01-22	Death	2008-04-22	15		E05A0272	Lung		Female	76		None	Yes	Not	bronchioloalveolar carcinoma	Ⅱ-Ⅲ	3×2×2cm		1	0	T1b	N0	M0	1A
2007.3	Death	2008-08-21	17		E05A0279	Lung		Male	49		None	Yes	Not	adenocarcinoma	Ⅱ	4×3×3cm	Yes	9	4	T2a	N2	M0	3A
2007.3	Death	2009-12-22	33		E05A0280	Lung		Male	73		None	Yes	Not	adenocarcinoma	Ⅱ	5.5×4.5×3.5cm	Yes	13	3	T2b	N1	M0	2B
2007-03-12	Death	2008-05-07	14		E05A0282	Lung		Female	58		None	Yes	Not	adenocarcinoma	Ⅱ	3×3×2.5cm	Left lower pulmonary collateral ligament lymph node, left lower pulmonary collateral lymph node, left lower pulmonary lymph node	11	3	T4	N1	M0	3A
2007.3	Death	2012-02-12	59		E05A0289	Lung		Male	75		None	Yes	Not	adenocarcinoma	Ⅱ	2.5×2×2cm	Yes	7	1	T2a	N1	M0	2A
2007-04-04	Death	2011-04-25	48		E05A0310	Lung		Female	69		None	Yes	Not	bronchioloalveolar carcinoma	Ⅰ-Ⅱ	4×3×1.5cm		4	1	T2a	Nx	M0	‘2-3
2007-04-06	Death	2009-07-31	27		E05A0318	Lung		Male	75		None	Yes	Not	adenocarcinoma	Ⅱ	4×4×3cm		9	0	T4	N0	M0	3A
2007.4	Death	2010.12.13	44		E05A0321	Lung		Female	52		None	Yes	Not	adenocarcinoma	Ⅱ-Ⅲ	2×2×1cm,1×1×1cm	Yes	14	12	T3	N3	M0	3B
2007.5	Survival	2014-08-20	87		E05A0332	Lung		Male	55		None	Yes	Not	adenocarcinoma	Ⅱ-Ⅲ	4×3.5×3.5cm		4	0	T2a	N0	M0	1B
2007.5	Death	2009-06-27	25		E05A0333	Lung		Male	65		None	Yes	Not	adenocarcinoma	Ⅱ	3×2×1cm	Yes	9	2	T2a	N1	M0	2A
2007-05-25	Death	2008.06.17	13		E05A0369	Lung		Male	42		None	Yes	Not	adenocarcinoma	Ⅱ	2.5×2.5×2cm		8	1	T1b	Nx	M0	‘2-3
2007.7	Death	2009.12.09	29		E05A0353	Lung		Female	51		None	Yes	Not	adenocarcinoma	Ⅱ	2×2×1.5cm		3	3	T1a	N2	M0	3A
2007.7	Death	2008-11-18	16		E05A0355	Lung		Male	53		None	Yes	Not	adenocarcinoma	Ⅱ	2×2×1cm		8	5	T2a	N2	M0	3A
2007.8	Death	2008-02-24	6		E05A0359	Lung		Male	66		None	Yes	Not	mucinousadenocarcinoma	Ⅲ	4×2.5×2cm		12	3	T2a	N1	M0	2A
2007-08-01	Death	2010-12-15	40		E05A0392	Lung		Female	57		None	Yes	Not	adenocarcinoma	Ⅱ	3.5×3×3cm		4	2	T2a	Nx	M0	‘2-3
2007-08-23	Death	2012-05-10	57		E05A0399	Lung		Female	51		None	Yes	Not	adenocarcinoma	Ⅱ-Ⅲ	4×3×3cm		13	6	T2a	Nx	M0	‘2-3
2007.9	Survival	2014-08-20	83		E05A0403	Lung		Male	64		None	Yes	Not	adenocarcinoma	Ⅱ-Ⅲ	2.5×2.5×2cm		7	2	T2a	N1	M0	2A
2007.12	Death	2010.09.17	33		E05A0426	Lung		Male	71		None	Yes	Not	adenocarcinoma	Ⅱ	4×3×3cm		9	4	T3	N1	M0	3A
2007.12	Death	2011.04.11	40		E05A0448	Lung		Female	60		None	Yes	Not	adenocarcinoma	Ⅱ	8.5×8×7.5cm		16	8	T3	N3	M0	3B
2007.12	Death	2009.03.24	15		E05A0449	Lung		Male	61		None	Yes	Not	adenocarcinoma	Ⅲ	6.5×6×5.5cm		10	9	T2b	N3	M0	3B
2008.1	Death	2010-12-11	35		E05A0463	Lung		Female	58		None	Yes	Not	mucinous性adenocarcinoma	Ⅰ	14×8×5cm		8	0	T3	N0	M0	2B
2008.1	Survival	2014-08-20	79		E05A0464	Lung		Male	60		None	Yes	Not	adenocarcinoma	Ⅱ	9×7.5×4cm		7	1	T3	N1	M0	3A
2008.2	Death	2010-03-22	25		E05A0471	Lung		Male	63		None	Yes	Not	adenocarcinoma	Ⅱ	two：4×3×3cm；3×2×2cm		10	3	T3	N2	M0	3A
2008.3	Death	2012-04-02	49		E05A0475	Lung		Male	63		None	Yes	Not	adenocarcinoma	Ⅱ	2×2×1.8cm		3	3	T2a	N1	M0	2A
2008.3	Death	2011-06-03	39		E05A0482	Lung		Male	61		None	Yes	Not	adenocarcinoma	Ⅱ-Ⅲ	2×1×1cm		10	0	T2a	N0	M0	1B
2008.3	Death	2013-01-13	58		E05A0486	Lung		Female	81		None	Yes	Not	adenocarcinoma	Ⅱ	4.5×3.5×3cm		1	1	T2a	N1	M0	2A
2008-03-03	Death	2008-10-18	7		E05A0502	Lung		Male	61		None	Yes	Not	Papillaryadenocarcinoma	Ⅲ	5.8×6.2×4.6cm		17	0	T2b	N0	M0	2A
2008.4	Death	2010-04-06	24		E05A0663	Lung		Male	84		None	Yes	Not	bronchioloalveolar carcinoma	Ⅰ-Ⅱ	5.5×5×4		9	0	T2b	N0	M0	2A
2008.5	Survival	2014-08-20	75		E05A0519	Lung		Male	65		None	Yes	Not	adenocarcinoma	Ⅱ-Ⅲ	4×4×3cm		15	6	T2a	N2	M0	3A
2008-05-12	Death	2012-09-13	52		E05A0537	Lung		Male	53		None	Yes	Not	adenocarcinoma	Ⅲ	4×3×3cm		13	0	T2a	N0	M0	1B
2008.6	Death	2008-07-14	1		E05A0520	Lung		Male	74		None	Yes	Not	mucinousadenocarcinoma	Ⅱ	2×1×1cm				T1a	——	M0	——
2008.6	Survival	2014-08-20	74		E05A0523	Lung		Male	64		None	Yes	Not	adenocarcinoma	Ⅱ	4×3.5×3.5cm		2	1	T2a	N1	M0	2A
2008-06-25	Death	2012-12-04	54		E05A0546	Lung		Female	73		None	Yes	Not	adenocarcinoma	Ⅱ	3.5×3×2.5cm	Paratracheal lymph nodes、Superior mediastinal lymph nodes	5	4	T4	N2	M0	3B
2008.7	Death	2009-09-14	14		E05A0550	Lung		Male	52		None	Yes	Not	adenocarcinoma	Ⅱ	3.5×3.5×3cm		6	6	T2a	N2	M0	3A
2008-07-16	Death	2008-10-15	3		E05A0580	Lung		Male	44		None	Yes	Not	adenocarcinoma， bronchioloalveolar carcinoma	Ⅱ	9×5×4cm		6	1	T3	Nx	M0	‘2-3
2008.8	Death	2009-10-18	12		E05A0565	Lung		Male	55		None	Yes	Not	adenocarcinoma	Ⅱ-Ⅲ	7×6×4cm		19	7	T2b	N2	M0	3A
2008.10	Death	2010-03-05	15		E05A0584	Lung		Female	50		None	Yes	Not	adenocarcinoma	Ⅱ	1.5×1.5×1cm		3	0	T1a	N0	M0	1A
2008-11-27	Death	2012-02-02	39		E05A0622	Lung		Male	78		None	Yes	Not	adenocarcinoma	Ⅱ	2.8×1.5×1.5cm		6	0	T1b	N0	M0	1A
2008.12	Death	2009-02-04	2		E05A0592	Lung		Female	60		None	Yes	Not	adenocarcinoma	Ⅱ	6.5×5.5×4.5cm		21	0	T2b	N0	M0	2A
2008.12	Death	2011-05-29	29		E05A0595	Lung		Female	54		None	Yes	Not	adenocarcinoma	Ⅱ	3×2.5×1cm		7	2	T3	N1	M0	3A
2008.12	Survival	2014-08-20	68		E05A0596	Lung		Female	48		None	Yes	Not	adenocarcinoma	Ⅱ	3.5×3.5×2cm		14	0	T3	N0	M0	2B
2008.12	Death	2009-02-11	2		E05A0616	Lung		Male	59		None	Yes	Not	mucinousadenocarcinoma	Ⅲ	3.5×3×2.5cm		13	10	T2a	N3	M0	3B
2008.12	Death	2013-02-18	50		E05A0617	Lung		Male	48		None	Yes	Not	adenocarcinoma	Ⅱ	2.5×2×1.5cm		9	4	T2a	N2	M0	3A
2008-12-09	Death	2011-01-16	25		E05A0627	Lung		Male	59		None	Yes	Not	adenocarcinoma	Ⅱ	4×4×3cm		38	21	T2a	Nx	M0	‘2-3
2008-12-25	Survival	2014-08-20	68		E05A0633	Lung		Male	58		None	Yes	Not	adenocarcinoma	Ⅲ	4.5×4×4cm		28	0	T2a	N0	M0	1B
2009.1	Death	2010-04-30	15		E05A0639	Lung		Female	56		None	Yes	Not	adenocarcinoma	Ⅱ	4.5×3.5×2cm		9	4	T4	N2	M0	3B
2009.1	Survival	2014-08-20	67		E05A0640	Lung		Female	53		None	Yes	Not	adenocarcinoma	Ⅰ	5×3.5×3.5cm		4	0	T2a	N0	M0	1B
2009-02-12	Death	2009.12.14	10		E05A0648	Lung		Female	62		None	Yes	Not	adenocarcinoma	Ⅱ	3×2.5×2cm		6	1	T1b	Nx	M0	‘2-3
2009.3	Death	2011-09-17	30		E05A0659	Lung		Male	72		None	Yes	Not	adenocarcinoma	Ⅱ	4×4×2.5cm		17	11	T2a	N2	M0	3A
2009-03-13	Survival	2014-08-20	65		E05A0671	Lung		Male	61		None	Yes	Not	adenocarcinoma， bronchioloalveolar carcinoma	Ⅱ-Ⅲ	5.5×5×5cm		19	0	T2b	N0	M0	2A
2009.3	Death	2013-10-16	55		E05A0682	Lung		Female	65		None	Yes	Not	adenocarcinoma	Ⅱ	4×3×3cm		5	0	T2a	N0	M0	1B
2009-04-08	Survival	2014-08-20	64		E05A0677	Lung		Female	67		None	Yes	Not	adenocarcinoma	Ⅱ	2.5×2.5×2cm		19	10	T1b	Nx	M0	‘2-3
2009.4	Survival	2014-08-20	64		E05A0702	Lung		Male	65		None	Yes	Not	adenocarcinoma	Ⅲ	5.5×5×3.5cm		15	0	T3	N0	M0	2B
2009.4	Death	2011-09-16	29		E05A0703	Lung		Female	77		None	Yes	Not	adenocarcinoma	Ⅱ	2.5×2.5×2cm		12	8	T3	N3	M0	3B
2009.6	Survival	2014-08-20	62		E05A0726	Lung		Female	66		None	Yes	Not	adenocarcinoma	Ⅰ	3×2.5×2cm		5	0	T2a	N0	M0	1B
2007-04-05	Death	2007-07-20	3		E05A0317	Lung		Female	57		None	Yes	Not	adenocarcinoma	Ⅱ-Ⅲ	5×4×3cm	Hilar lymph nodes, lymph nodes adjacent to the lower pulmonary veins, upper mediastinal lymph nodes, carina lymph nodes	12	10	T4	N2	M0	3B
2007.6	Death	2012-02-04	56		E05A0347	Lung		Male	74		None	Yes	Not	adenocarcinoma	Ⅱ	3×2.5×2.5cm		12	0	T2a	N0	M0	1B
2007-08-06	Survival	2014-08-20	84		E05A0396	Lung		Female	71		None	Yes	Not	bronchioloalveolar carcinoma	Ⅱ	3×1.5×2cm		14	0	T1b	N0	M0	1A
2007.12	Survival	2014-08-20	80		E05A0450	Lung		Female	58		None	Yes	Not	adenocarcinoma	Ⅰ-Ⅱ	2.5×2.5×2cm		6	0	T3	N0	M0	2B
2007-12-14	Death	2013-12-06	72		E05A0456	Lung		Female	62		None	Yes	Not	bronchioloalveolar carcinoma	Ⅰ-Ⅱ	2×2×1.5cm		11	9	T1a	Nx	M0	‘2-3
2008-07-08	Death	2009-07-04	12		E05A0575	Lung		Female	73		None	Yes	Not	adenocarcinoma， bronchioloalveolar carcinoma	Ⅱ	7×4.5×5cm		14	10	T2b	Nx	M0	‘2-3
2008.12	Death	2009-02-04	2		E05A0594	Lung		Male	54		None	Yes	Not	adenocarcinoma	Ⅱ-Ⅲ	6×4×4cm		3	3	T4	N2	M0	3B
2009.4	Death	2009.12.07	8		E05A0699	Lung		Male	65		None	Yes	Not	adenocarcinoma	Ⅲ	6×4×3.5cm		11	2	T3	N2	M0	3A
