# Supplementary material for: EGFR-ERK induced activation of GRHL1 promotes cell cycle progression by up-regulating cell cycle related genes in lung cancer
Source: Cell Death Dis. 2021 Apr 30;12(5):430. doi: 10.1038/s41419-021-03721-9 (PMC8087693; doi:10.1038/s41419-021-03721-9)
Supplement: Supplementary file 3 — Supplementary Table 2 [file 41419_2021_3721_MOESM3_ESM.xlsx]

## Sheet: Supplementary Table 2
Checked	Protein FDR Confidence: Combined	Master	Accession	Description	Exp. q-value: Combined	Sum PEP Score	Coverage [%]	# Peptides	# PSMs	# Unique Peptides	# Protein Groups	# AAs	MW [kDa]	calc. pI	Score Sequest HT: Sequest HT	# Peptides (by Search Engine): Sequest HT	# Razor Peptides	Abundances (Scaled): F1: Sample	Abundances (Normalized): F1: Sample	Abundance: F1: Sample	Found in Sample: [S1] F1: Sample	Modifications
FALSE	High	IsMasterProtein	Q9NZI5	Grainyhead-like protein 1 homolog OS=Homo sapiens OX=9606 GN=GRHL1 PE=1 SV=2	0	187.619	69	33	147	33	1	618	70.1	6.73	338.77	33	0	100	2.14319e+09	2.14319e+09	High	Oxidation [M48; M49; M152; M234; M237; M271; M305; M547; M557; M586]; Carbamidomethyl [C335; C377]; Phospho [T208]
FALSE	High	IsMasterProtein	H6VRG1	Keratin 1 OS=Homo sapiens OX=9606 GN=KRT1 PE=3 SV=1	0	54.21	39	22	35	18	1	645	66.1	8.12	67.69	22	4	100	4.11408e+08	4.11408e+08	High	Carbamidomethyl [C49; C498]; Oxidation [M260; M263; M494]
FALSE	High	IsMasterProtein	V9HWB4	Epididymis secretory sperm binding protein Li 89n OS=Homo sapiens OX=9606 GN=HEL-S-89n PE=2 SV=1	0	32.928	31	16	26	15	1	654	72.3	5.16	42.75	16	1	100	1.47407e+08	1.47407e+08	High	Oxidation [M196]
FALSE	High	IsMasterProtein	P35908	Keratin, type II cytoskeletal 2 epidermal OS=Homo sapiens OX=9606 GN=KRT2 PE=1 SV=2	0	32.778	37	19	22	13	1	639	65.4	8	40.38	19	3	100	6.7481e+07	6.7481e+07	High	Oxidation [M294; M491]; Carbamidomethyl [C42; C489]
FALSE	High	IsMasterProtein	Q8N1C8	HSPA9 protein (Fragment) OS=Homo sapiens OX=9606 GN=HSPA9 PE=2 SV=1	0	24.403	25	13	15	13	1	681	73.8	6.37	30.07	13	0	100	6.49111e+07	6.49111e+07	High	Carbamidomethyl [C68; C610]; Oxidation [M72; M598]
FALSE	High	IsMasterProtein	P28799	Granulins OS=Homo sapiens OX=9606 GN=GRN PE=1 SV=2	0	24.033	18	9	13	9	1	593	63.5	6.83	33.22	9	0	100	1.09135e+08	1.09135e+08	High	Carbamidomethyl [C208; C215; C221; C222; C284; C290; C296; C297; C543; C544; C551; C552]; Oxidation [M207; M286]
FALSE	High	IsMasterProtein	P35527	Keratin, type I cytoskeletal 9 OS=Homo sapiens OX=9606 GN=KRT9 PE=1 SV=3	0	23.577	23	10	13	10	1	623	62	5.24	28.18	10	0	100	9.38408e+07	9.38408e+07	High	Oxidation [M269]
FALSE	High	IsMasterProtein	P13645	Keratin, type I cytoskeletal 10 OS=Homo sapiens OX=9606 GN=KRT10 PE=1 SV=6	0	22.287	22	11	17	10	1	584	58.8	5.21	42.18	11	1	100	9.38314e+07	9.38314e+07	High	Oxidation [M150]
FALSE	High	IsMasterProtein	P02533	Keratin, type I cytoskeletal 14 OS=Homo sapiens OX=9606 GN=KRT14 PE=1 SV=4	0	19.405	25	9	9	2	1	472	51.5	5.16	20.25	9	1	100	6.14559e+06	6.14559e+06	High	Carbamidomethyl [C18; C40]; Oxidation [M119]
FALSE	High	IsMasterProtein	Q53GZ6	Heat shock 70kDa protein 8 isoform 1 variant (Fragment) OS=Homo sapiens OX=9606 PE=2 SV=1	0	17.774	24	12	15	9	1	646	70.9	5.41	27.85	12	2	100	3.20788e+07	3.20788e+07	High	Carbamidomethyl [C603]
FALSE	High	IsMasterProtein	P08779	Keratin, type I cytoskeletal 16 OS=Homo sapiens OX=9606 GN=KRT16 PE=1 SV=4	0	16.739	25	10	10	4	1	473	51.2	5.05	17.07	10	5	100	1.38609e+07	1.38609e+07	High	Carbamidomethyl [C18; C40]; Oxidation [M121]
FALSE	High	IsMasterProtein	B2R853	cDNA, FLJ93744, highly similar to Homo sapiens keratin 6E (KRT6E), mRNA OS=Homo sapiens OX=9606 PE=2 SV=1	0	15.254	20	11	11	4	1	564	60	7.72	20.89	11	0	100	3.09242e+06	3.09242e+06	High	Carbamidomethyl [C51; C77; C474]
FALSE	High	IsMasterProtein	P13647	Keratin, type II cytoskeletal 5 OS=Homo sapiens OX=9606 GN=KRT5 PE=1 SV=3	0	15.247	18	12	12	6	1	590	62.3	7.74	19.22	12	2	100	1.34139e+07	1.34139e+07	High	Carbamidomethyl [C55; C479]
FALSE	High	IsMasterProtein	A0A087X0X3	Heterogeneous nuclear ribonucleoprotein M OS=Homo sapiens OX=9606 GN=HNRNPM PE=1 SV=1	0	11.95	15	10	11	10	1	730	77.5	8.78	17.86	10	0	100	5.56796e+06	5.56796e+06	High	Oxidation [M486; M490; M497; M532; M607; M611; M1154; M1154]
FALSE	High	IsMasterProtein	P11940	Polyadenylate-binding protein 1 OS=Homo sapiens OX=9606 GN=PABPC1 PE=1 SV=2	0	11.887	13	8	10	6	1	636	70.6	9.5	12.24	8	3	100	1.68665e+07	1.68665e+07	High	Carbamidomethyl [C128]; Oxidation [M158; M161; M202; M383]
FALSE	High	IsMasterProtein	A0A0S2Z4Z0	RNA binding motif protein 14 isoform 1 (Fragment) OS=Homo sapiens OX=9606 GN=RBM14 PE=2 SV=1	0	11.161	11	6	7	6	1	669	69.4	9.67	15.63	6	0	100	6.88375e+06	6.88375e+06	High	Carbamidomethyl [C90]
FALSE	High	IsMasterProtein	A0A0D9SF53	ATP-dependent RNA helicase DDX3X OS=Homo sapiens OX=9606 GN=DDX3X PE=1 SV=1	0	10.393	9	6	6	6	1	733	81.4	8.07	16.24	6	0	100	1.43768e+07	1.43768e+07	High	Carbamidomethyl [C223]
FALSE	High	IsMasterProtein	Q59EJ3	Heat shock 70kDa protein 1A variant (Fragment) OS=Homo sapiens OX=9606 PE=2 SV=1	0	9.58	8	6	7	3	1	709	77.4	6.3	11.37	6	0	100	5.05459e+06	5.05459e+06	High
FALSE	High	IsMasterProtein	B4DPP6	cDNA FLJ54371, highly similar to Serum albumin OS=Homo sapiens OX=9606 PE=2 SV=1	0	9.139	11	7	7	7	1	618	70.3	6.09	10.32	7	0	100	5.1095e+06	5.1095e+06	High	Carbamidomethyl [C86; C95; C201; C202; C298; C509; C510]
FALSE	High	IsMasterProtein	J3KNN5	Probable ATP-dependent RNA helicase DDX41 (Fragment) OS=Homo sapiens OX=9606 GN=DDX41 PE=1 SV=1	0	9.076	11	7	7	7	1	640	71.6	7.46	8.08	7	0	100	1.0214e+07	1.0214e+07	High	Oxidation [M239; M343]
FALSE	High	IsMasterProtein	Q04695	Keratin, type I cytoskeletal 17 OS=Homo sapiens OX=9606 GN=KRT17 PE=1 SV=2	0	6.113	8	3	3	1	1	432	48.1	5.02	6.5	3	0				High
FALSE	High	IsMasterProtein	Q6IQ30	Polyadenylate-binding protein OS=Homo sapiens OX=9606 GN=PABPC4 PE=2 SV=1	0	5.798	5	3	4	1	1	660	72.3	9.35	7.12	3	0	100	533459	533459	High	Carbamidomethyl [C128]; Oxidation [M158; M161]
FALSE	High	IsMasterProtein	H7C2N1	Prothymosin alpha (Fragment) OS=Homo sapiens OX=9606 GN=PTMA PE=1 SV=1	0	4.579	9	2	2	2	1	148	15.8	4.23	5.3	2	0	100	2.27038e+06	2.27038e+06	High
FALSE	High	IsMasterProtein	Q9P0U3	Sentrin-specific protease 1 OS=Homo sapiens OX=9606 GN=SENP1 PE=1 SV=2	0	4.286	5	3	3	3	1	644	73.4	8.47	4.86	3	0	100	2.96076e+06	2.96076e+06	High	Carbamidomethyl [C613]
FALSE	High	IsMasterProtein	A0A024RD80	Heat shock protein 90kDa alpha (Cytosolic), class B member 1, isoform CRA_a OS=Homo sapiens OX=9606 GN=HSP90AB1 PE=3 SV=1	0	4.248	5	3	3	2	1	724	83.2	5.03	6.53	3	0	100	2.6193e+06	2.6193e+06	High	Phospho [S255]
FALSE	High	IsMasterProtein	P00441	Superoxide dismutase [Cu-Zn] OS=Homo sapiens OX=9606 GN=SOD1 PE=1 SV=2	0	3.851	21	1	1	1	1	154	15.9	6.13	3.39	1	0	100	834819	834819	High	Carbamidomethyl [C58]
FALSE	High	IsMasterProtein	Q59F66	DEAD box polypeptide 17 isoform p82 variant (Fragment) OS=Homo sapiens OX=9606 PE=2 SV=1	0	3.68	4	3	3	3	1	737	81	7.93	4.02	3	0	100	8.46872e+06	8.46872e+06	High
FALSE	High	IsMasterProtein	K9JA46	Epididymis luminal secretory protein 52 OS=Homo sapiens OX=9606 GN=EL52 PE=2 SV=1	0	3.678	4	3	3	2	1	732	84.6	5.02	3.97	3	1	100	2.91538e+06	2.91538e+06	High
FALSE	High	IsMasterProtein	Q4G0J3	La-related protein 7 OS=Homo sapiens OX=9606 GN=LARP7 PE=1 SV=1	0	3.505	4	2	2	2	1	582	66.9	9.55	3.42	2	0	100	542791	542791	High
FALSE	High	IsMasterProtein	C3UMV2	EWSR1/NFATC2 fusion protein OS=Homo sapiens OX=9606 PE=2 SV=1	0	3.271	3	1	1	1	1	859	93.2	8.19	2.36	1	0	100	809322	809322	High	Oxidation [M275]
FALSE	High	IsMasterProtein	P42166	Lamina-associated polypeptide 2, isoform alpha OS=Homo sapiens OX=9606 GN=TMPO PE=1 SV=2	0	2.968	4	2	2	2	1	694	75.4	7.66	3.73	2	0				High
FALSE	High	IsMasterProtein	A0A024R4A0	Nucleolin, isoform CRA_b OS=Homo sapiens OX=9606 GN=NCL PE=4 SV=1	0	2.691	2	1	1	1	1	710	76.6	4.7	2.35	1	0	100	2752047	2752047	High
FALSE	High	IsMasterProtein	Q15046	Lysine--tRNA ligase OS=Homo sapiens OX=9606 GN=KARS PE=1 SV=3	0	2.52	3	2	2	2	1	597	68	6.35	1.64	2	0	100	1.46693e+06	1.46693e+06	High	Carbamidomethyl [C427]
FALSE	High	IsMasterProtein	Q9Y266	Nuclear migration protein nudC OS=Homo sapiens OX=9606 GN=NUDC PE=1 SV=1	0	2.456	4	1	1	1	1	331	38.2	5.38	2.06	1	0				High
FALSE	High	IsMasterProtein	F8W1S1	Keratin, type II cytoskeletal 74 OS=Homo sapiens OX=9606 GN=KRT74 PE=1 SV=1	0	2.431	3	2	2	1	1	543	59.4	7.44	3.81	2	0	100	128707	128707	High	Carbamidomethyl [C465]
FALSE	High	IsMasterProtein	Q7Z417	Nuclear fragile X mental retardation-interacting protein 2 OS=Homo sapiens OX=9606 GN=NUFIP2 PE=1 SV=1	0	2.427	4	2	2	2	1	695	76.1	8.7	1.86	2	0	100	809803	809803	High
FALSE	High	IsMasterProtein	A0A384MQX1	Epididymis secretory sperm binding protein OS=Homo sapiens OX=9606 PE=2 SV=1	0	2.374	2	1	1	1	1	664	74.1	7.02	2.47	1	0	100	1.07698e+06	1.07698e+06	High
FALSE	High	IsMasterProtein	Q5D862	Filaggrin-2 OS=Homo sapiens OX=9606 GN=FLG2 PE=1 SV=1	0	2.333	1	1	1	1	1	2391	247.9	8.31	0	1	0	100	319552	319552	High
FALSE	High	IsMasterProtein	Q14473	Uncharacterized protein OS=Homo sapiens OX=9606 PE=3 SV=1	0	2.32	7	1	1	1	1	175	18.9	6.79	2.49	1	0	100	1.87013e+06	1.87013e+06	High
FALSE	High	IsMasterProtein	P81605	Dermcidin OS=Homo sapiens OX=9606 GN=DCD PE=1 SV=2	0	2.051	13	1	1	1	1	110	11.3	6.54	2.89	1	0				High
FALSE	High	IsMasterProtein	Q13344	Fus-like protein (Fragment) OS=Homo sapiens OX=9606 PE=2 SV=1	0	1.923	3	1	2	1	1	528	53.3	9.42	5	1	0	100	4.90686e+06	4.90686e+06	High
FALSE	High	IsMasterProtein	A0A0S2Z5H3	Clathrin interactor 1 isoform 2 (Fragment) OS=Homo sapiens OX=9606 GN=CLINT1 PE=2 SV=1	0.006	1.695	2	1	1	1	1	643	70.3	6.58	1.91	1	0	100	365276	365276	High
FALSE	High	IsMasterProtein	A0A0S2Z4J1	Epididymis secretory sperm binding protein (Fragment) OS=Homo sapiens OX=9606 GN=HSD17B4 PE=2 SV=1	0.006	1.687	4	2	2	2	1	736	79.6	8.84	2.83	2	0	100	913520	913520	High
FALSE	High	IsMasterProtein	B2R7W4	cDNA, FLJ93632, highly similar to Homo sapiens heterogeneous nuclear ribonucleoprotein R (HNRPR), mRNA OS=Homo sapiens OX=9606 PE=2 SV=1	0.005	1.669	2	1	1	1	1	633	70.9	7.74	1.86	1	0	100	1921858	1921858	High
FALSE	High	IsMasterProtein	Q06787	Synaptic functional regulator FMR1 OS=Homo sapiens OX=9606 GN=FMR1 PE=1 SV=1	0.005	1.651	2	1	1	1	1	632	71.1	7.42	0	1	0	100	204806	204806	High
FALSE	High	IsMasterProtein	P17812	CTP synthase 1 OS=Homo sapiens OX=9606 GN=CTPS1 PE=1 SV=2	0.005	1.481	3	2	2	2	1	591	66.6	6.46	1.75	2	0	100	1.51809e+06	1.51809e+06	High
FALSE	High	IsMasterProtein	Q9BZJ0	Crooked neck-like protein 1 OS=Homo sapiens OX=9606 GN=CRNKL1 PE=1 SV=4	0.005	1.449	1	1	1	1	1	848	100.4	8	2.24	1	0	100	340770	340770	High
FALSE	High	IsMasterProtein	Q13409	Cytoplasmic dynein 1 intermediate chain 2 OS=Homo sapiens OX=9606 GN=DYNC1I2 PE=1 SV=3	0.005	1.433	2	1	1	1	1	638	71.4	5.2	1.69	1	0				High
FALSE	High	IsMasterProtein	Q8TDJ5	Tyrosine-protein kinase receptor OS=Homo sapiens OX=9606 GN=TFG/ALK fusion PE=2 SV=1	0.005	1.401	1	1	1	1	1	803	88.6	6.33	1.81	1	0	100	647960	647960	High
FALSE	High	IsMasterProtein	Q53F02	Cleavage and polyadenylation specific factor 3, 73kDa variant (Fragment) OS=Homo sapiens OX=9606 PE=2 SV=1	0.004	1.29	1	1	1	1	1	684	77.4	5.66	1.99	1	0	100	425909	425909	High
FALSE	High	IsMasterProtein	B2R665	cDNA, FLJ92810, highly similar to Homo sapiens protein phosphatase 1G (formerly 2C), magnesium-dependent, gamma isoform (PPM1G), mRNA OS=Homo sapiens OX=9606 PE=2 SV=1	0.004	1.284	2	1	1	1	1	546	59.2	4.36	2.03	1	0	100	242692	242692	High
FALSE	High	IsMasterProtein	A0A384MDY8	Epididymis secretory sperm binding protein OS=Homo sapiens OX=9606 PE=2 SV=1	0.004	1.188	2	1	1	1	1	550	61.6	5.4	1.91	1	0	100	328913	328913	High
FALSE	High	IsMasterProtein	Q8WWZ4	ATP-binding cassette sub-family A member 10 OS=Homo sapiens OX=9606 GN=ABCA10 PE=2 SV=3	0.004	1.126	1	1	1	1	1	1543	175.7	6.65	1.81	1	0	100	3.28544e+06	3.28544e+06	High
FALSE	High	IsMasterProtein	A0A024R572	Splicing factor 1, isoform CRA_h OS=Homo sapiens OX=9606 GN=SF1 PE=4 SV=1	0.004	1.083	2	1	1	1	1	639	68.3	8.98	1.91	1	0	100	296138	296138	High	Carbamidomethyl [C279]
FALSE	High	IsMasterProtein	A0A140VK00	Testicular tissue protein Li 227 OS=Homo sapiens OX=9606 PE=2 SV=1	0.004	1.081	3	1	1	1	1	298	34.2	6.05	2.37	1	0	100	275574	275574	High
FALSE	High	IsMasterProtein	O43143	Pre-mRNA-splicing factor ATP-dependent RNA helicase DHX15 OS=Homo sapiens OX=9606 GN=DHX15 PE=1 SV=2	0.004	1.078	1	1	1	1	1	795	90.9	7.46	1.8	1	0	100	169953	169953	High
FALSE	High	IsMasterProtein	A5A3E0	POTE ankyrin domain family member F OS=Homo sapiens OX=9606 GN=POTEF PE=1 SV=2	0.004	1.033	1	1	1	1	1	1075	121.4	6.2	1.89	1	0	100	677885	677885	High
FALSE	High	IsMasterProtein	A0A024R1X8	Junction plakoglobin, isoform CRA_a OS=Homo sapiens OX=9606 GN=JUP PE=4 SV=1	0.004	0.967	2	1	1	1	1	745	81.7	6.14	0	1	0				High
FALSE	High	IsMasterProtein	A0A384N5Z8	Epididymis secretory sperm binding protein OS=Homo sapiens OX=9606 PE=2 SV=1	0.004	0.925	1	1	1	1	1	707	76.1	9.44	1.92	1	0	100	354934	354934	High
FALSE	High	IsMasterProtein	A8K5K0	cDNA FLJ78309, highly similar to Homo sapiens heterogeneous nuclear ribonucleoprotein U-like 1 (HNRPUL1), transcript variant 1, mRNA OS=Homo sapiens OX=9606 PE=2 SV=1	0.004	0.921	1	1	1	1	1	856	95.6	7.62	2.15	1	0	100	844067	844067	High
FALSE	High	IsMasterProtein	A0A2R8Y422	Uncharacterized protein OS=Homo sapiens OX=9606 PE=4 SV=1	0.003	0.894	6	1	1	1	1	156	18	9.47	1.83	1	0	100	2.06149e+06	2.06149e+06	High
FALSE	High	IsMasterProtein	A0A024RC48	Polypeptide N-acetylgalactosaminyltransferase OS=Homo sapiens OX=9606 GN=GALNT1 PE=3 SV=1	0.003	0.888	2	1	1	1	1	559	64.2	7.72	0	1	0	100	197401	197401	High
FALSE	High	IsMasterProtein	H7BXG7	Protein transport protein Sec31A OS=Homo sapiens OX=9606 GN=SEC31A PE=1 SV=1	0.003	0.883	2	1	1	1	1	969	105.6	8.37	0	1	0				High	Phospho [T15]; Oxidation [M1]
FALSE	High	IsMasterProtein	A0A024R9D2	Metadherin, isoform CRA_a OS=Homo sapiens OX=9606 GN=MTDH PE=4 SV=1	0.003	0.82	2	1	1	1	1	582	63.8	9.32	2.31	1	0	100	781847	781847	High
